# Supplementary material for: Gating mechanism of hyperpolarization-activated HCN pacemaker channels
Source: Nat Commun. 2020 Mar 17;11:1419. doi: 10.1038/s41467-020-15233-9 (PMC7078272; doi:10.1038/s41467-020-15233-9)
Supplement: Supplementary file 7 — Source Data [file 41467_2020_15233_MOESM7_ESM.xlsx]

## Sheet: Fig. 1
Fig. 1 e
	Conductance wt*			Fluorescence wt*			Conductance QWE			Fluorescence QWE
Voltage(mV)	Cell 1	Cell 2	Cell3	Cell 1	Cell 2	Cell 3	Cell 1	Cell 2	Cell 3	Cell 1	Cell 2	Cell 3	Cell 4
-160	30.7342	24.0845	52.6489	0.89432	0.90356	0.72714	1.88904	0.01271	2.37641	4.07272e-05	0.00605	-0.00622	-0.00225
-140	29.6173	24.8291	50.3632	0.92119	0.90287	0.74338	2.09351	1.48425	2.47609	0.0052	0.00219	-0.00496	-0.00524
-120	28.2013	23.8068	51.2878	0.91499	0.90563	0.76294	1.87378	1.4563	1.34216	-0.00253	0.01489	0.00112	-0.00397
-100	25.3174	20.282	45.7825	0.89815	0.85505	0.76697	1.74561	1.40722	1.04963	0.00348	0.00899	0.000792803	-0.00742
-80	17.691	12.8387	35.2264	0.77793	0.7011	0.70047	1.62659	1.37825	1.04875	-0.00518	0.00947	-8.08479e-05	-0.00115
-60	6.48193	4.21753	14.9628	0.48779	0.39401	0.4793	1.71814	1.36613	1.04134	0.00128	0.01184	-0.00461	-0.00684
-40	1.24512	0.90332	2.78015	0.18835	0.1499	0.18926	1.7395	1.37447	1.05694	-0.00882	0.00833	-0.00373	-0.0088
-20	0.44556	0.39063	0.83008	0.03583	0.02553	0.04105	1.76392	1.38392	1.06317	-0.00572	0.01191	-0.000379681	-0.00499
0	0.32043	0.29297	0.51575	-0.02939	-0.02161	-0.02406	1.76697	1.41731	1.08108	-0.00413	0.0061	-0.0019	-0.01032
20	0.24414	0.2533	0.39368	-0.06087	-0.05219	-0.05831	1.8158	1.42797	1.14426	-0.00079019	0.00801	-0.0051	-0.00751
40	0.28992	0.28381	0.39063	-0.07461	-0.06676	-0.07173	1.84631	1.4427	1.24074	0.00277	0.00966	0.000478865	-0.01198
60	0.32349	0.29297	0.40283	-0.09859	-0.07132	-0.08565	1.84326	1.46587	1.47828	-0.00811	-0.00217	-0.000471573	-0.01313
80	0.37231	0.32959	0.45471	-0.09534	-0.08391	-0.08456	1.84021	1.45302	1.78451	-0.0111	0.000628732	-0.00376	-0.02006
100	0.29602	0.28992	0.40588	-0.09918	-0.09011	-0.09113	1.87378	1.39374	2.0013	-0.01099	-0.00984	-0.00629	-0.01499
Fig. 1f	Fluorescence (AU)
	Uninjected-high K+					wt*-high K+				wt-NMDG				QWE*-high K+				QWE*-NMDG
Time(min)	Cell 1	Cell 2	Cell 3	Cell 4	Cell 5	Cell 1	Cell 2	Cell 3	Cell 4	Cell 1	Cell 2	Cell 3	Cell 4	Cell 1	Cell 2	Cell 3	Cell 4	Cell 1	Cell 2	Cell 3	Cell 4
3	10.3	9.5	8.3	8.5	11	23.8	55.2	21.4	30.5	13.3	20.9	27.4	14.2	28.3	28.5	24.6	30.5	31.2	30.6	30.2	31.9
5	9.6	15.6	12.9	13.6	10.1	61.9	64	31.7	49	23.8	43.8	35.6	21.5	34.7	53.9	33.7	34.2	34.2	36.2	33.7	56.6
10	16.4	19.1	13.3	20.7	12.5	87	68.4	138.1	36.2	72.7	60.8	40.2	33	45.5	43.5	65.1		39.3	39.8	77.6	40.8
20	25.8	16.5	15.1	21.5	27.7	55.1	114	85	82.5	48	99.4	81.4	44.4	70	89.4	65.3		84.9	55	46.7
30	18.1	30.1	24.5	32.8	19	89.3	95.8	112.8	65.2	45.9	48.6	123.8	89	71.2	94.6	98.3		52.8	101.5	55.7

## Sheet: Fig. 2
Fig. 2d
	Conductance N370W*			Fluorescence N370W*			Conductance W355N*					Fluorescence W355N*			Conductance F216A*				Fluorescence F216A*
Voltage(mV)	Cell 1	Cell 2	Cell 3	Cell 1	Cell 2	Cell 3	Cell 1	Cell 2	Cell 3	Cell 4	Cell 5	Cell 1	Cell 2	Cell 3	Cell 1	Cell 2	Cell 3	Cell4	Cell 1	Cell 2	Cell 3
-160	0.05915	0.08536	0.11824	0.22165	0.56725	0.16795						0.04123	0.04678	0.08643					0.49742	0.408	0.29784
-140	0.0746	0.09453	0.12502	0.21817	0.5705	0.17584						0.0428	0.04926	0.10716	1.59775	1.07089	4.95897	2.49913	0.52054	0.42119	0.31171
-120	0.0866	0.10429	0.13573	0.19373	0.57262	0.16061						0.04478	0.05249	0.10422	1.63019	0.67467	3.78708	1.99212	0.53174	0.42286	0.30841
-100	0.09719	0.11119	0.13977	0.19677	0.56896	0.16468	0.47827	0.29093	1.31738	1.69895	1.11427	0.05118	0.05893	0.10905	1.40547	0.35665	2.46442	1.24975	0.52445	0.40917	0.30116
-80	0.0941	0.11097	0.12307	0.1817	0.54236	0.16321	0.44296	0.27573	1.16895	1.4786	0.94569	0.04619	0.04456	0.09942	1.02643	0.17014	1.57087	0.68381	0.48327	0.38837	0.2688
-60	0.07597	0.0938	0.09103	0.16855	0.49674	0.14423	0.40071	0.24773	1.01358	1.286	0.80111	0.03026	0.03576	0.07666	0.71252	0.09901	1.07639	0.36056	0.37031	0.27321	0.19023
-40	0.05314	0.06443	0.05816	0.11295	0.33969	0.09644	0.33652	0.20693	0.80209	1.02736	0.6235	0.02884	0.0216	0.06386	0.47352	0.07955	0.86625	0.21244	0.17223	0.12025	0.09151
-20	0.03287	0.03967	0.03052	0.02526	0.10065	0.02723	0.26237	0.14881	0.53684	0.66815	0.38194	0.00688	0.01481	0.02216	0.35604	0.07235	0.77819	0.15637	0.03394	0.01793	0.03663
0	0.02147	0.02552	0.02743	-0.02003	-0.07371	-0.02559	0.16812	0.11799	0.32628	0.38228	0.2106	-0.01437	-0.01967	-0.03861	0.32546	0.07204	0.7527	0.13682	-0.0231	-0.02274	0.00172
20	0.01777	0.02042	0.0236	-0.05115	-0.14856	-0.05257	0.14295	0.09994	0.2351	0.27202	0.13414	-0.03839	-0.0389	-0.06184	0.30279	0.07689	0.73258	0.11441	-0.05482	-0.03894	-0.000302822
40	0.01667	0.01974	0.02367	-0.06497	-0.1786	-0.05485	0.15651	0.1059	0.18477	0.26846	0.1235	-0.04449	-0.04882	-0.10549	0.29035	0.08817	0.80561	0.14178	-0.05738	-0.04749	-0.00658
60	0.0174	0.02133	0.02633	-0.06639	-0.19335	-0.05955	0.20515	0.12819	0.18691	0.28793	0.12492	-0.06457	-0.05213	-0.10776	0.26258	0.11677	1.03387	0.18287	-0.06271	-0.06337	-0.01287
80	0.01678	0.024	0.029	-0.06772	-0.19794	-0.06076	0.26284	0.14064	0.22004	0.33919	0.16051	-0.06484	-0.05317	-0.1252	0.24502	0.18567	1.35771	0.27522	-0.07083	-0.06698	-0.01412
100	0.01573	0.02707	0.03065	-0.07439	-0.21652	-0.06958	0.30944	0.1851	0.24607	0.37647	0.15242	-0.05827	-0.05641	-0.12226	0.1975	0.23382	1.58851	0.30439	-0.07553	-0.06606	-0.01755

## Sheet: Fig. 3
Fig. 3f and 3g
	Conductance N370G*			Fluorescence N370G*			Conductance N370V*			Fluorescence N370V*						Conductance N370A*			Fluorescence N370A*			Conductance N370I*			Fluorescence N370I*										Conductance N370E*			Fluorescence N370E*
Voltage(mV)	Cell 1	Cell 2	Cell3	Cell 1	Cell 2	Cell 3	Cell 1	Cell 2	Cell 3	Cell 1	Cell 2	Cell 3	Cell 4	Cell 5	Cell 6	Cell 1	Cell 2	Cell3	Cell 1	Cell 2	Cell 3	Cell 1	Cell 2	Cell3	Cell 1	Cell 2	Cell 3	Cell 4	Cell 5	Cell 6	Cell 7	Cell 8	Cell 9	Cell 10	Cell 1	Cell 2	Cell3	Cell 1	Cell 2	Cell 3
-160				0.07384	0.11461	0.05904				0.24719	0.09161	0.54942	0.13287	0.4153	0.33522	0.08325	0.04564	0.07975	0.05647	0.45065	0.363				0.17498	0.11268	0.23642	0.407	0.50796	0.14618	0.39113	0.37578	0.32638	0.26765				1.08838	0.80435	1.17775
-140				0.07414	0.11963	0.04931				0.25194	0.06939	0.55495	0.12299	0.43013	0.34588	0.09836	0.06053	0.10323	0.07698	0.46358	0.37243	0.12396	0.06543	0.04487	0.18588	0.12117	0.23912	0.4166	0.50731	0.15255	0.38352	0.39884	0.33944	0.27472	0.1251	0.11247	0.08356	1.12188	0.8094	1.20547
-120				0.0819	0.11655	0.05074	0.13502	0.09577	0.09301	0.26526	0.08129	0.56455	0.12903	0.42602	0.3455	0.10964	0.06992	0.1151	0.08204	0.44468	0.374	0.12423	0.06872	0.06389	0.19357	0.11879	0.24155	0.41648	0.49886	0.14914	0.38805	0.40777	0.31715	0.25233	0.14835	0.11325	0.08947	1.13314	0.81006	1.22297
-100	0.13304	0.13412	0.21676	0.07829	0.11344	0.04949	0.12026	0.09419	0.09242	0.25284	0.07543	0.56486	0.11845	0.40004	0.34344	0.11285	0.07311	0.12403	0.0616	0.44443	0.36023	0.12931	0.06878	0.07315	0.18889	0.11288	0.22524	0.41345	0.48026	0.13803	0.37029	0.37382	0.30791	0.23249	0.11852	0.10653	0.07636	1.09114	0.77145	1.18824
-80	0.11252	0.13213	0.19308	0.07243	0.09956	0.04763	0.12671	0.08258	0.08678	0.24488	0.05443	0.56141	0.09864	0.29689	0.33952	0.10409	0.07039	0.12603	0.08558	0.4047	0.3294	0.12151	0.06371	0.0709	0.16902	0.09042	0.19462	0.40579	0.45303	0.09942	0.31592	0.25765	0.27914	0.15118	0.06714	0.08863	0.05828	0.86293	0.61303	1.05172
-60	0.09016	0.1113	0.16259	0.06391	0.08966	0.03923	0.11265	0.0688	0.07603	0.24435	0.02619	0.51323	0.03873	0.13532	0.30569	0.08623	0.06069	0.10902	0.08456	0.33384	0.26381	0.09755	0.05314	0.06191	0.1153	0.04615	0.11732	0.37258	0.36717	0.04411	0.19319	0.09106	0.20611	0.06334	0.02563	0.04985	0.03399	0.39449	0.299	0.5386
-40	0.06581	0.08098	0.13499	0.03937	0.05853	0.02306	0.08376	0.04956	0.06162	0.16983	0.000382116	0.3277	-0.00244	0.03911	0.21849	0.06325	0.04694	0.07768	0.05367	0.23742	0.18486	0.06793	0.04035	0.04606	0.03783	0.00847	0.03965	0.25575	0.20098	0.01308	0.07097	0.01463	0.10208	0.01704	0.01362	0.01364	0.01252	0.13235	0.09136	0.15908
-20	0.05086	0.05668	0.12116	0.01012	0.01553	0.00886	0.05722	0.037	0.05232	0.04224	-0.01373	0.08588	0.00957	0.00255	0.05564	0.04578	0.03342	0.04353	0.01729	0.06911	0.05925	0.05143	0.03218	0.03197	0.00861	0.00968	0.0072	0.0715	0.04455	0.000706371	0.00628	0.00331	0.01793	-0.01407	0.0082	0.00528	0.00523	0.02602	0.01447	0.03525
0	0.03727	0.03886	0.10761	-0.0129	-0.00933	-0.00763	0.049	0.02906	0.04617	-0.02559	-0.00368	-0.05795	-0.01236	-0.0037	-0.05073	0.03285	0.0227	0.02801	-0.02366	-0.04343	-0.01469	0.03965	0.02579	0.02198	-0.00488	0.000712584	0.00161	-0.05369	-0.03408	0.000481933	-0.00992	0.000676405	-0.01379	-0.00873	0.00648	0.000803094	0.00329	-0.01622	-0.0119	-0.01469
20	0.03466	0.03331	0.11061	-0.01399	-0.03088	-0.01504	0.04765	0.02789	0.04799	-0.06822	0.000800496	-0.10702	-0.0096	-0.00692	-0.10455	0.03019	0.01988	0.01845	-0.04884	-0.12472	-0.08542	0.04107	0.02507	0.01902	-0.000677891	-1.50951e-05	-0.00272	-0.10886	-0.06712	-0.00738	-0.01941	-0.00494	-0.01815	-0.00397	0.00455	-0.00166	0.00141	-0.03876	-0.01798	-0.03808
40	0.0374	0.03276	0.12236	-0.02472	-0.05028	-0.02182	0.05411	0.03321	0.05491	-0.08082	0.00571	-0.14113	-0.00419	-0.00596	-0.11964	0.03144	0.02001	0.01553	-0.05128	-0.14337	-0.105	0.05138	0.02747	0.02055	-0.00374	-0.00159	-0.00495	-0.14168	-0.08015	-0.00325	-0.02307	-0.00514	-0.0199	-0.00232	0.00252	-0.00359	0.000861898	-0.04955	-0.02331	-0.04955
60	0.04609	0.03692	0.14842	-0.03072	-0.05261	-0.01596	0.07074	0.04405	0.07	-0.09076	-7.36456e-05	-0.15158	-0.00284	-0.01104	-0.13781	0.03838	0.02233	0.01723	-0.06744	-0.15749	-0.11181	0.07501	0.03293	0.02659	-0.00397	-0.00317	-0.00406	-0.15625	-0.08389	-0.00872	-0.01956	-0.0045	-0.02911	-0.0011	0.000852189	-0.00496	0.000448788	-0.0543	-0.03577	-0.04696
80	0.05536	0.04336	0.19092	-0.026	-0.06296	-0.01799	0.09249	0.05503	0.09149	-0.0997	-0.00142	-0.16898	-0.00484	-0.01468	-0.14853	0.04871	0.02586	0.02309	-0.07405	-0.17843	-0.12603	0.10806	0.04168	0.0315	-0.00135	-0.00674	-0.00423	-0.16719	-0.09084	-0.00787	-0.02084	-0.00951	-0.02681	0.00114	-0.000180104	-0.00693	0.000112528	-0.05433	-0.0396	-0.05039
100	0.05917	0.04942	0.24306	-0.03439	-0.05794	-0.01697	0.11762	0.06992	0.11266	-0.09728	-0.01307	-0.1638	-0.000395243	-0.00363	-0.15478	0.06181	0.0302	0.0329	-0.06057	-0.18602	-0.15064	0.14018	0.05251	0.03108	-0.00196	-0.00398	-0.00029145	-0.1764	-0.09939	0.00253	-0.01692	0.0103	-0.0281	0.00584	-0.00165	-0.00964	-0.00302	-0.04248	-0.03492	-0.03652

## Sheet: Fig. 4
Fig. 4c
	Conductance W355N-N370W*			Fluorescence W355N-N370W*
Voltage(mV)	Cell 1	Cell 2	Cell3	Cell 1	Cell 2	Cell 3
-160	0.07019	0.03662	0.04883	0.05626	0.07033	0.16118
-140	-0.63477	-0.32959	-0.12512	0.05797	0.07904	0.16652
-120	-0.6134	-0.50354	-0.23499	0.05988	0.07383	0.16931
-100	-0.57983	-0.68054	-0.37537	0.07056	0.07863	0.16506
-80	-0.61646	-0.81482	-0.48523	0.07115	0.07251	0.16235
-60	-0.67139	-1.00098	-0.63171	0.05792	0.05209	0.14928
-40	-0.83923	-1.3031	-0.89417	0.05227	0.04732	0.1163
-20	-1.17798	-1.80969	-1.3916	0.02424	0.02254	0.05428
0	-1.63879	-2.62756	-2.06604	-0.02092	-0.01494	-0.0507
20	-2.0874	-3.53394	-2.81372	-0.07277	-0.05844	-0.1658
40	-2.59705	-4.33044	-3.44849	-0.11593	-0.09035	-0.24898
60	-3.25928	-5.31616	-4.04053	-0.1281	-0.10578	-0.31592
80	-3.90015	-6.43921	-4.67529	-0.13544	-0.11466	-0.35417
100	-4.10461	-7.27539	-5.05066	-0.15776	-0.13723	-0.39095
